# Supplementary material for: Functional Toxicogenomic Profiling Expands Insight into Modulators of Formaldehyde Toxicity in Yeast
Source: Front Genet. 2016 Nov 17;7:200. doi: 10.3389/fgene.2016.00200 (PMC5112362; doi:10.3389/fgene.2016.00200)
Supplement: Table S2 — Overrepresented GO categories within Cytoscape network data. Output from the Cytoscape plugin BiNGO is shown with a p-value cutoff of 0.001. See Figures 2 and S1 for pictorial representations of these data. [file Table2.XLS]

## Sheet: BiNGO output, p-val 0.01
North et al. Functional toxicogenomic profiling identifies modulators of formaldehyde toxicity in yeast.
Table S2. Overrepresented GO categories within Cytoscape network data.
The BiNGO Cytoscape plugin was utilized with a corrected p-value of 0.01 to identify overrepresented GO Biological Processes within the jActiveModules subnetworks.
GO-ID	description	p-val	corr p-val	cluster freq	total freq	genes
6281	DNA repair	2.2557E-19	1.8889E-16	43/202 21.2%	265/6208 4.2%	YCR066W YML032C YDL059C YLL002W YMR224C YJL090C YHR191C YBR088C YMR284W YAL027W YDL002C YDR004W YPL022W YKL113C YDR369C YJR043C YNL299W YNL312W YJL115W YMR201C YMR190C YAL015C YPL153C YOL004W YKL213C YOR258W YLR288C YGL094C YNL250W YLR032W YBR136W YOR005C YNL307C YML069W YOL072W YGL207W YKL114C YKR056W YHL006C YDR386W YOR033C YPR018W YCL061C
6259	DNA metabolic process	4.0952E-19	1.8889E-16	56/202 27.7%	460/6208 7.4%	YBR060C YCR066W YML032C YBR088C YCL016C YGL213C YDR004W YKL113C YAL021C YDL220C YMR201C YJL115W YMR190C YKL213C YGL094C YNL250W YKL017C YLR032W YNL307C YKL114C YOL072W YDR386W YOR033C YCL061C YOR141C YDL059C YLR418C YLL002W YMR224C YJL090C YHR191C YOR191W YMR284W YAL027W YDL002C YHL022C YGR109C YPL022W YDR369C YJR043C YNL299W YDR052C YNL312W YCL011C YPL153C YAL015C YOL004W YOR258W YLR288C YOR005C…
6974	response to DNA damage stimulus	4.8808E-19	1.8889E-16	46/202 22.7%	311/6208 5.0%	YOR141C YCR066W YML032C YDL059C YLL002W YMR224C YML058W YJL090C YMR284W YHR191C YBR088C YAL027W YCL016C YDL002C YDR004W YPL022W YKL113C YDR369C YJR043C YNL299W YNL312W YJL115W YMR201C YMR190C YAL015C YPL153C YOL004W YKL213C YOR258W YLR288C YGL094C YNL250W YLR032W YBR136W YOR005C YNL307C YML069W YOL072W YKL114C YGL207W YKR056W YHL006C YDR386W YOR033C YPR018W YCL061C
33554	cellular response to stress	6.8173E-18	1.8794E-15	56/202 27.7%	488/6208 7.8%	YCR066W YML032C YBR088C YCL016C YDR004W YKL113C YMR201C YJL115W YMR190C YKL213C YGL094C YNL250W YLR032W YNL307C YIL010W YKL114C YOL072W YDR386W YPL120W YOR033C YJL128C YCL061C YOR141C YDL059C YLL002W YHR104W YMR224C YJL090C YML058W YHR191C YMR284W YAL027W YDL002C YPL022W YDR369C YHR030C YJR043C YNL299W YGR209C YLR006C YNL312W YLR109W YPL153C YAL015C YOL004W YOR258W YLR288C YNR031C YOR005C YBR136W…
6950	response to stress	8.0938E-18	1.8794E-15	68/202 33.6%	704/6208 11.3%	YCR066W YML032C YBR088C YCL016C YDR004W YIL101C YKL113C YLR019W YMR201C YJL115W YMR190C YKL213C YOR027W YGL094C YNL250W YLR032W YDR291W YCR009C YNL307C YOL072W YIL010W YKL114C YDR386W YPL120W YOR033C YJL128C YCL061C YOR141C YDL059C YLL002W YHR104W YMR224C YJL090C YML058W YHR191C YMR284W YAL027W YDL002C YKR072C YPL022W YIL011W YDR369C YHR030C YJR043C YNL299W YGR209C YLR006C YNL312W YLR369W YLR109W…
50896	response to stimulus	3.2915E-17	6.3691E-15	80/202 39.6%	965/6208 15.5%	YLR398C YDL020C YCR066W YML032C YBR088C YCL016C YGL213C YDR004W YIL101C YKL113C YLR019W YMR201C YJL115W YMR190C YOR172W YKL213C YOR027W YGL094C YNL250W YLR032W YLR426W YDR291W YCR009C YNL307C YOL072W YIL010W YKL114C YDR386W YCR089W YPL120W YOR033C YJL128C YCL061C YDR457W YOR141C YDL059C YLL002W YHR104W YMR224C YJL090C YML058W YHR191C YGR271W YMR284W YAL027W YDL002C YKR072C YPL022W YIL011W YDR369C…
6302	double-strand break repair	1.8244E-15	3.0259E-13	23/202 11.3%	87/6208 1.4%	YOL004W YKL213C YML032C YDL059C YLL002W YNL250W YMR224C YLR032W YJL090C YMR284W YAL027W YDL002C YDR004W YOR005C YNL307C YPL022W YKL113C YDR369C YKR056W YJR043C YOR033C YNL312W YMR190C
51716	cellular response to stimulus	1.0892E-14	1.5807E-12	57/202 28.2%	592/6208 9.5%	YCR066W YML032C YBR088C YCL016C YDR004W YKL113C YMR201C YJL115W YMR190C YKL213C YGL094C YNL250W YLR032W YNL307C YIL010W YKL114C YOL072W YDR386W YPL120W YCR089W YOR033C YJL128C YCL061C YOR141C YDL059C YLL002W YHR104W YMR224C YJL090C YML058W YHR191C YMR284W YAL027W YDL002C YPL022W YDR369C YHR030C YJR043C YNL299W YGR209C YLR006C YNL312W YLR109W YPL153C YAL015C YOL004W YOR258W YLR288C YNR031C YOR005C…
726	non-recombinational repair	1.5529E-13	2.0033E-11	14/202 6.9%	31/6208 0.4%	YOL004W YML032C YKL213C YLL002W YDL059C YMR224C YNL250W YMR284W YAL027W YOR005C YNL307C YPL022W YKL113C YDR369C
51276	chromosome organization	2.1220E-12	2.4636E-10	43/202 21.2%	408/6208 6.5%	YBR060C YBR111W-A YOR141C YML032C YDL059C YLL002W YLR418C YBR088C YOR191W YHR191C YMR284W YCL016C YDL002C YDR004W YLR085C YDR014W YDR369C YOR025W YNL312W YDL220C YEL061C YCL011C YJL115W YMR201C YMR190C YOL004W YLR288C YNL250W YPL129W YBR136W YNL307C YML069W YGL207W YOL012C YOR033C YJL030W YER164W YPR018W YCL061C YGL066W YGL003C YFR036W YNL206C
65007	biological regulation	1.5402E-11	1.6256E-9	103/202 50.9%	1793/6208 28.8%	YGL043W YBR060C YLR398C YML032C YCL037C YDR004W YIL101C YMR273C YAL021C YOR025W YJL115W YMR199W YDR205W YOL012C YOR033C YER110C YIL119C YNL206C YNL079C YLL002W YMR224C YJL090C YML058W YOR191W YGR271W YMR284W YKL101W YDL127W YKR072C YGR109C YPL022W YLR085C YPR119W YOR054C YLR109W YCL011C YPL153C YAL015C YHR115C YBR136W YKL129C YGL207W YIL130W YLR228C YLR190W YER164W YGL066W YMR316W YGL003C YBR111W…
7049	cell cycle	2.4501E-11	2.3705E-9	52/202 25.7%	608/6208 9.7%	YDL020C YML032C YMR153W YBR088C YCL016C YGL213C YDR004W YDR014W YAL021C YDL220C YMR190C YMR199W YNL250W YNL307C YBR210W YDR260C YOL072W YDR386W YOR033C YCL061C YDR457W YFR036W YOR322C YMR224C YJL090C YML058W YHR191C YHL022C YKL101W YDL127W YGR109C YPL022W YDR369C YPR119W YOR054C YNL299W YDR052C YNL312W YDL225W YEL061C YBL007C YPL153C YOL004W YLR288C YHR115C YOR005C YBR136W YKL129C YJL030W YLR190W…
6312	mitotic recombination	5.5926E-11	4.9946E-9	13/202 6.4%	37/6208 0.5%	YOR141C YML032C YDL059C YLR288C YNL250W YAL027W YDR004W YBR136W YPL022W YKL113C YOR033C YNL312W YMR190C
6260	DNA replication	1.2908E-10	1.0705E-8	23/202 11.3%	143/6208 2.3%	YBR060C YPL153C YML032C YCR066W YKL017C YJL090C YHR191C YBR088C YCL016C YBR136W YOR005C YML069W YGR109C YKL113C YGL207W YJR043C YNL312W YAL021C YDR052C YCL061C YDL220C YJL115W YMR190C
31323	regulation of cellular metabolic process	3.2368E-10	2.5053E-8	70/202 34.6%	1045/6208 16.8%	YGL043W YBR060C YLR398C YBR111W-A YDL020C YML032C YCL037C YBR088C YIL101C YLR067C YJL130C YMR273C YOR025W YAL021C YDL220C YJR145C YJL115W YMR190C YEL065W YMR199W YOR172W YPL129W YIL010W YOL012C YJL128C YCL061C YNL016W YER110C YNL288W YDR457W YNL206C YOR141C YLL002W YLR418C YMR224C YJL090C YML058W YOR191W YGR271W YMR284W YDL002C YKL101W YDL127W YGR109C YLR085C YKR089C YPR119W YGR209C YDR052C YLR00…
50794	regulation of cellular process	6.2962E-10	4.5687E-8	84/202 41.5%	1400/6208 22.5%	YGL043W YBR060C YLR398C YBR111W-A YDL020C YML032C YCL037C YBR088C YIL101C YLR067C YJL130C YMR273C YOR025W YAL021C YDL220C YJR145C YJL115W YMR190C YEL065W YMR199W YOR172W YLR032W YCR009C YPL129W YDR260C YIL010W YOL012C YCR089W YJL128C YCL061C YNL016W YER110C YNL288W YDR457W YIL119C YNL206C YOR141C YLL002W YLR418C YMR224C YML058W YJL090C YMR284W YOR191W YGR271W YDL002C YGL158W YKL101W YDL127W YKR07…
19222	regulation of metabolic process	8.6951E-10	5.9382E-8	72/202 35.6%	1115/6208 17.9%	YGL043W YBR060C YLR398C YBR111W-A YDL020C YML032C YCL037C YBR088C YIL101C YLR067C YJL130C YMR273C YOR025W YAL021C YDL220C YJR145C YJL115W YMR190C YEL065W YMR199W YOR172W YPL129W YIL010W YOL012C YJL128C YCL061C YNL016W YER110C YNL288W YDR457W YNL206C YOR141C YLL002W YLR418C YMR224C YJL090C YML058W YOR191W YGR271W YMR284W YDL002C YKL101W YDL127W YGR109C YLR085C YKR089C YPR119W YGR209C YDR052C YLR00…
50789	regulation of biological process	1.1893E-9	7.6712E-8	89/202 44.0%	1545/6208 24.8%	YGL043W YBR060C YLR398C YBR111W-A YDL020C YML032C YCL037C YBR088C YGL213C YIL101C YLR067C YJL130C YMR273C YOR025W YAL021C YDL220C YJR145C YJL115W YMR190C YEL065W YMR199W YOR172W YLR032W YCR009C YPL129W YDR260C YIL010W YOL012C YCR089W YJL128C YCL061C YNL016W YER110C YNL288W YDR457W YIL119C YNL206C YOR141C YLL002W YLR418C YMR224C YML058W YJL090C YMR284W YOR191W YGR271W YDL002C YGL158W YKL101W YDL12…
6308	DNA catabolic process	2.2765E-9	1.3215E-7	10/202 4.9%	25/6208 0.4%	YKL113C YAL015C YCR066W YOR033C YNL250W YMR224C YAL027W YHL022C YPL022W YMR190C
6303	double-strand break repair via nonhomologous end joining	2.2765E-9	1.3215E-7	10/202 4.9%	25/6208 0.4%	YKL113C YDR369C YOL004W YKL213C YLL002W YNL250W YMR224C YMR284W YNL307C YOR005C
6139	nucleobase, nucleoside, nucleotide and nucleic acid metabolic process	4.9551E-9	2.7395E-7	93/202 46.0%	1692/6208 27.2%	YOR173W YLR398C YBR060C YGL043W YBR111W-A YML032C YCR066W YDL020C YBR088C YOR065W YCL016C YDR004W YGL213C YIL101C YKL113C YLR067C YJL130C YOR025W YAL021C YDL220C YMR201C YJL115W YMR190C YOR172W YKL213C YLR231C YGL094C YNL250W YLR032W YKL017C YPL129W YNL307C YOL072W YKL114C YIL010W YOL012C YDR386W YOR033C YCL061C YNL016W YNL288W YDR457W YNL206C YOR141C YDL059C YLL002W YLR418C YMR224C YML058W YJL09…
51052	regulation of DNA metabolic process	7.9558E-9	4.1985E-7	15/202 7.4%	73/6208 1.1%	YPL153C YAL015C YOL004W YDL020C YML032C YJL090C YML058W YBR088C YGR109C YAL021C YGR209C YPR018W YCL061C YDL220C YMR190C
723	telomere maintenance	1.0852E-8	5.2498E-7	14/202 6.9%	64/6208 1.0%	YML032C YLR288C YDL059C YNL250W YMR284W YDR004W YBR136W YDR369C YOR033C YNL312W YCL061C YDL220C YCL011C YMR190C
60249	anatomical structure homeostasis	1.0852E-8	5.2498E-7	14/202 6.9%	64/6208 1.0%	YML032C YLR288C YDL059C YNL250W YMR284W YDR004W YBR136W YDR369C YOR033C YNL312W YCL061C YDL220C YCL011C YMR190C
32200	telomere organization	1.3439E-8	6.2412E-7	14/202 6.9%	65/6208 1.0%	YML032C YLR288C YDL059C YNL250W YMR284W YDR004W YBR136W YDR369C YOR033C YNL312W YCL061C YDL220C YCL011C YMR190C
90304	nucleic acid metabolic process	2.9267E-8	1.3069E-6	82/202 40.5%	1458/6208 23.4%	YOR173W YGL043W YBR060C YLR398C YBR111W-A YDL020C YCR066W YML032C YBR088C YCL016C YDR004W YGL213C YIL101C YKL113C YLR067C YOR025W YAL021C YDL220C YMR201C YJL115W YMR190C YOR172W YKL213C YGL094C YNL250W YLR032W YKL017C YPL129W YNL307C YOL072W YKL114C YIL010W YOL012C YDR386W YOR033C YCL061C YNL016W YNL288W YDR457W YNL206C YOR141C YDL059C YLL002W YLR418C YMR224C YJL090C YMR284W YOR191W YHR191C YAL02…
6284	base-excision repair	3.6214E-8	1.5572E-6	8/202 3.9%	18/6208 0.2%	YKL113C YAL015C YDR369C YKL114C YJR043C YNL250W YMR224C YBR088C
22402	cell cycle process	4.6741E-8	1.9381E-6	41/202 20.2%	517/6208 8.3%	YDL020C YML032C YMR153W YMR224C YHR191C YBR088C YHL022C YCL016C YKL101W YDR004W YGL213C YDL127W YPL022W YGR109C YDR014W YDR369C YPR119W YNL299W YAL021C YNL312W YDL225W YEL061C YMR190C YBL007C YOL004W YHR115C YNL250W YBR136W YNL307C YBR210W YKL129C YOL072W YDR260C YDR386W YOR033C YJL030W YBR186W YCL061C YDR457W YGL003C YFR036W
725	recombinational repair	5.2897E-8	2.1177E-6	12/202 5.9%	51/6208 0.8%	YDR369C YJR043C YHL006C YML032C YDL059C YNL250W YMR224C YNL312W YJL090C YMR284W YDR004W YMR190C
724	double-strand break repair via homologous recombination	5.8334E-8	2.2575E-6	11/202 5.4%	42/6208 0.6%	YDR369C YJR043C YML032C YDL059C YNL250W YMR224C YNL312W YJL090C YMR284W YDR004W YMR190C
6310	DNA recombination	7.4769E-8	2.8002E-6	23/202 11.3%	197/6208 3.1%	YOR141C YML032C YLR288C YDL059C YLR418C YNL250W YMR224C YJL090C YMR284W YAL027W YDR004W YGL213C YBR136W YOR005C YPL022W YKL113C YDR369C YJR043C YHL006C YDR386W YOR033C YNL312W YMR190C
722	telomere maintenance via recombination	9.8546E-8	3.5754E-6	8/202 3.9%	20/6208 0.3%	YML032C YLR288C YDL059C YNL250W YNL312W YDR004W YBR136W YMR190C
22403	cell cycle phase	1.0671E-7	3.7544E-6	35/202 17.3%	413/6208 6.6%	YDL020C YML032C YMR153W YMR224C YBR088C YHR191C YHL022C YCL016C YGL213C YKL101W YDR004W YDL127W YGR109C YPL022W YDR014W YDR369C YPR119W YNL299W YAL021C YNL312W YEL061C YMR190C YOL004W YHR115C YNL250W YNL307C YBR136W YDR260C YDR386W YJL030W YBR186W YCL061C YDR457W YGL003C YFR036W
60255	regulation of macromolecule metabolic process	1.2267E-7	4.1889E-6	62/202 30.6%	1003/6208 16.1%	YGL043W YBR060C YLR398C YBR111W-A YDL020C YML032C YCL037C YBR088C YIL101C YLR067C YJL130C YMR273C YOR025W YAL021C YDL220C YJR145C YJL115W YMR190C YOR172W YPL129W YIL010W YOL012C YCL061C YNL016W YDR457W YNL288W YER110C YNL206C YOR141C YLR418C YLL002W YMR224C YJL090C YML058W YOR191W YGR271W YMR284W YDL002C YKL101W YGR109C YLR085C YGR209C YLR006C YEL061C YOR076C YPL153C YAL015C YOL004W YPL241C YDR02…
51726	regulation of cell cycle	1.7012E-7	5.5409E-6	22/202 10.8%	190/6208 3.0%	YPL153C YMR199W YLR288C YHR115C YJL090C YGL158W YKL101W YBR136W YDL127W YKR072C YGR109C YDR260C YPR119W YMR273C YJL030W YAL021C YDR052C YBR186W YCL061C YEL061C YGL003C YMR190C
44265	cellular macromolecule catabolic process	1.7181E-7	5.5409E-6	35/202 17.3%	421/6208 6.7%	YLR398C YOR173W YDR057W YCR066W YHR104W YMR224C YAL027W YHL022C YGL213C YPL022W YKL113C YJR043C YNL299W YGR209C YAL021C YLR119W YMR190C YOR076C YAL015C YKL213C YDR028C YGL094C YNL250W YMR214W YKL129C YDR260C YGR010W YOL012C YPL120W YOR033C YJL204C YNL016W YGL003C YFR036W YPR189W
6261	DNA-dependent DNA replication	1.7875E-7	5.6090E-6	15/202 7.4%	91/6208 1.4%	YBR060C YPL153C YCR066W YKL017C YJL090C YBR088C YML069W YKL113C YGL207W YJR043C YAL021C YDR052C YNL312W YCL061C YMR190C
19219	regulation of nucleobase, nucleoside, nucleotide and nucleic acid metabolic process	1.8459E-7	5.6190E-6	51/202 25.2%	759/6208 12.2%	YGL043W YBR060C YBR111W-A YDL020C YML032C YBR088C YIL101C YMR273C YJL130C YOR025W YAL021C YDL220C YJL115W YMR190C YOR172W YPL129W YIL010W YOL012C YNL016W YCL061C YDR457W YNL288W YNL206C YOR141C YLR418C YLL002W YMR224C YJL090C YML058W YOR191W YMR284W YDL002C YGR109C YLR085C YLR006C YGR209C YPL153C YAL015C YOL004W YER122C YDR028C YLR288C YML069W YGL207W YIL130W YNL253W YLR228C YER164W YPR018W YGL06…
6996	organelle organization	1.8875E-7	5.6190E-6	71/202 35.1%	1235/6208 19.8%	YBR060C YBR111W-A YML032C YMR153W YBR088C YCL016C YDR004W YDR014W YGR077C YOR025W YDL220C YMR201C YJL115W YMR190C YNL250W YCR009C YPL129W YKL068W YNL307C YDR260C YOL012C YDL198C YDL107W YOR033C YOR327C YJL128C YCL061C YDR457W YFR036W YNL206C YNL079C YOR141C YDL059C YLL002W YLR418C YML058W YHR191C YOR191W YDR175C YMR284W YDL002C YLL006W YDL127W YDR369C YLR085C YHR030C YPR119W YNL299W YGR209C YNL31…
51171	regulation of nitrogen compound metabolic process	2.0088E-7	5.8305E-6	51/202 25.2%	761/6208 12.2%	YGL043W YBR060C YBR111W-A YDL020C YML032C YBR088C YIL101C YMR273C YJL130C YOR025W YAL021C YDL220C YJL115W YMR190C YOR172W YPL129W YIL010W YOL012C YNL016W YCL061C YDR457W YNL288W YNL206C YOR141C YLR418C YLL002W YMR224C YJL090C YML058W YOR191W YMR284W YDL002C YGR109C YLR085C YLR006C YGR209C YPL153C YAL015C YOL004W YER122C YDR028C YLR288C YML069W YGL207W YIL130W YNL253W YLR228C YER164W YPR018W YGL06…
80090	regulation of primary metabolic process	2.3706E-7	6.7128E-6	63/202 31.1%	1045/6208 16.8%	YGL043W YBR060C YLR398C YBR111W-A YDL020C YML032C YCL037C YBR088C YIL101C YLR067C YJL130C YMR273C YOR025W YAL021C YDL220C YJR145C YJL115W YMR190C YOR172W YPL129W YIL010W YOL012C YCL061C YNL016W YDR457W YNL288W YER110C YNL206C YOR141C YLR418C YLL002W YMR224C YJL090C YML058W YOR191W YGR271W YMR284W YDL002C YKL101W YGR109C YLR085C YGR209C YLR006C YEL061C YOR076C YPL153C YAL015C YOL004W YPL241C YER12…
34641	cellular nitrogen compound metabolic process	4.0339E-7	1.1151E-5	96/202 47.5%	1922/6208 30.9%	YOR173W YLR398C YBR060C YGL043W YBR111W-A YML032C YCR066W YDL020C YBR088C YOR065W YCL016C YDR004W YGL213C YIL101C YKL113C YLR067C YJL130C YOR025W YAL021C YDL220C YMR201C YJL115W YMR190C YOR172W YKL213C YLR231C YGL094C YNL250W YLR032W YKL017C YPL129W YNL307C YOL072W YKL114C YIL010W YOL012C YDR386W YOR033C YCL061C YNL016W YNL288W YDR457W YIL119C YNL206C YOR141C YDL059C YLL002W YLR418C YMR224C YML05…
9057	macromolecule catabolic process	5.6198E-7	1.5173E-5	35/202 17.3%	442/6208 7.1%	YLR398C YOR173W YDR057W YCR066W YHR104W YMR224C YAL027W YHL022C YGL213C YPL022W YKL113C YJR043C YNL299W YGR209C YAL021C YLR119W YMR190C YOR076C YAL015C YKL213C YDR028C YGL094C YNL250W YMR214W YKL129C YDR260C YGR010W YOL012C YPL120W YOR033C YJL204C YNL016W YGL003C YFR036W YPR189W
6807	nitrogen compound metabolic process	7.2317E-7	1.9082E-5	97/202 48.0%	1972/6208 31.7%	YGL043W YBR060C YLR398C YCR066W YML032C YCL016C YOR065W YDR004W YIL101C YKL113C YAL021C YOR025W YJL115W YMR201C YKL017C YNL307C YKL114C YOL012C YOR033C YIL119C YNL206C YLL002W YMR224C YJL090C YML058W YHR191C YOR191W YMR284W YHL022C YKR072C YGR109C YPL022W YLR085C YJR043C YOR054C YCL011C YPL153C YAL015C YDR075W YOR258W YOR005C YBR136W YOR247W YGL207W YIL130W YLR228C YER164W YGL066W YOR173W YBR111W…
9889	regulation of biosynthetic process	7.5531E-7	1.9487E-5	56/202 27.7%	910/6208 14.6%	YGL043W YBR060C YLR398C YBR111W-A YDL020C YCL037C YBR088C YIL101C YLR067C YMR273C YJL130C YOR025W YAL021C YDL220C YJL115W YJR145C YOR172W YPL129W YIL010W YOL012C YCL061C YNL016W YDR457W YNL288W YER110C YNL206C YOR141C YLR418C YLL002W YMR224C YJL090C YML058W YOR191W YGR271W YMR284W YDL002C YGR109C YLR085C YGR209C YLR006C YOR076C YPL153C YAL015C YOL004W YDR028C YLR288C YML069W YGL207W YIL130W YNL25…
10556	regulation of macromolecule biosynthetic process	7.9985E-7	2.0187E-5	55/202 27.2%	888/6208 14.3%	YGL043W YBR060C YLR398C YBR111W-A YDL020C YCL037C YBR088C YIL101C YLR067C YMR273C YJL130C YOR025W YAL021C YDL220C YJL115W YJR145C YOR172W YPL129W YIL010W YOL012C YNL016W YCL061C YDR457W YNL288W YER110C YNL206C YOR141C YLR418C YLL002W YMR224C YJL090C YML058W YOR191W YGR271W YMR284W YDL002C YGR109C YLR085C YGR209C YLR006C YOR076C YAL015C YOL004W YDR028C YLR288C YML069W YGL207W YIL130W YNL253W YLR22…
6275	regulation of DNA replication	1.0057E-6	2.4843E-5	10/202 4.9%	44/6208 0.7%	YAL015C YOL004W YGR209C YAL021C YML058W YJL090C YBR088C YCL061C YDL220C YGR109C
727	double-strand break repair via break-induced replication	1.0325E-6	2.4973E-5	8/202 3.9%	26/6208 0.4%	YDR369C YJR043C YML032C YDL059C YNL250W YMR224C YJL090C YMR284W
51707	response to other organism	1.0890E-6	2.5287E-5	4/202 1.9%	4/6208 0.0%	YLR398C YGR271W YGL213C YPR189W
9615	response to virus	1.0890E-6	2.5287E-5	4/202 1.9%	4/6208 0.0%	YLR398C YGR271W YGL213C YPR189W
279	M phase	1.1881E-6	2.7048E-5	29/202 14.3%	338/6208 5.4%	YML032C YMR153W YMR224C YBR088C YHR191C YHL022C YCL016C YGL213C YDR004W YPL022W YDR369C YDR014W YPR119W YNL299W YNL312W YEL061C YMR190C YHR115C YNL250W YNL307C YBR136W YDR260C YDR386W YJL030W YBR186W YCL061C YDR457W YGL003C YFR036W
31326	regulation of cellular biosynthetic process	1.4797E-6	3.3038E-5	55/202 27.2%	905/6208 14.5%	YGL043W YBR060C YLR398C YBR111W-A YDL020C YCL037C YBR088C YIL101C YLR067C YMR273C YJL130C YOR025W YAL021C YDL220C YJL115W YJR145C YOR172W YPL129W YIL010W YOL012C YNL016W YCL061C YDR457W YNL288W YER110C YNL206C YOR141C YLR418C YLL002W YMR224C YJL090C YML058W YOR191W YGR271W YMR284W YDL002C YGR109C YLR085C YGR209C YLR006C YOR076C YAL015C YOL004W YDR028C YLR288C YML069W YGL207W YIL130W YNL253W YLR22…
30466	chromatin silencing at silent mating-type cassette	7.5389E-6	1.6514E-4	8/202 3.9%	33/6208 0.5%	YBR060C YOL012C YMR284W YBR088C YPR018W YCL061C YJL115W YNL206C
42592	homeostatic process	8.3658E-6	1.7986E-4	23/202 11.3%	257/6208 4.1%	YML032C YLR288C YDL059C YGR142W YNL250W YDR205W YMR284W YDR004W YBR136W YIL010W YDR369C YDL198C YOR054C YOR033C YGR209C YNL312W YLR369W YCL061C YDL220C YCL011C YLR109W YMR190C YEL065W
44248	cellular catabolic process	1.0757E-5	2.2707E-4	43/202 21.2%	680/6208 10.9%	YOR173W YLR398C YDL020C YDR057W YCR066W YHR104W YMR224C YAL027W YHL022C YGL213C YPL022W YKL113C YKR089C YJR043C YHR030C YNL299W YAL021C YGR209C YLR119W YMR201C YMR190C YOR076C YAL015C YKL213C YLR231C YDR028C YGL094C YPL103C YNL250W YMR214W YER101C YKL129C YDR260C YOL012C YGR010W YPL120W YDL219W YOR033C YJL204C YNL016W YGL003C YFR036W YPR189W
7534	gene conversion at mating-type locus	1.3674E-5	2.8349E-4	5/202 2.4%	11/6208 0.1%	YKL113C YOR033C YAL027W YPL022W YMR190C
6325	chromatin organization	1.4603E-5	2.9525E-4	21/202 10.3%	229/6208 3.6%	YBR060C YOL004W YBR111W-A YOR141C YLL002W YLR418C YMR284W YOR191W YPL129W YDL002C YBR136W YML069W YLR085C YGL207W YOL012C YOR025W YER164W YPR018W YGL066W YJL115W YNL206C
738	DNA catabolic process, exonucleolytic	1.5512E-5	2.9525E-4	4/202 1.9%	6/6208 0.0%	YOR033C YNL250W YMR224C YMR190C
706	meiotic DNA double-strand break processing	1.5512E-5	2.9525E-4	4/202 1.9%	6/6208 0.0%	YOR033C YNL250W YMR224C YMR190C
729	DNA double-strand break processing	1.5512E-5	2.9525E-4	4/202 1.9%	6/6208 0.0%	YOR033C YNL250W YMR224C YMR190C
45002	double-strand break repair via single-strand annealing	1.5512E-5	2.9525E-4	4/202 1.9%	6/6208 0.0%	YML032C YDL059C YAL027W YPL022W
7127	meiosis I	1.6556E-5	3.1003E-4	12/202 5.9%	85/6208 1.3%	YDR369C YDR386W YML032C YNL250W YMR224C YNL312W YBR088C YHL022C YGL213C YDR004W YBR136W YPL022W
16043	cellular component organization	1.7611E-5	3.2219E-4	86/202 42.5%	1795/6208 28.9%	YGL043W YBR060C YBR111W-A YML032C YMR153W YBR088C YCL016C YGL213C YDR004W YDR014W YGR077C YMR273C YOR025W YDL220C YMR201C YJL115W YMR190C YNL250W YLR032W YCR009C YKL068W YPL129W YNL307C YDR260C YOL012C YDL198C YDL107W YCR089W YPL120W YOR033C YJL204C YOR327C YJL128C YCL061C YNL016W YDR457W YFR036W YNL206C YNL079C YOR141C YDL059C YLL002W YOR322C YLR418C YML058W YMR284W YDR175C YOR191W YHR191C YDL00…
31570	DNA integrity checkpoint	1.7761E-5	3.2219E-4	7/202 3.4%	27/6208 0.4%	YPL153C YLR288C YAL021C YJL090C YCL061C YBR136W YMR190C
6301	postreplication repair	2.0978E-5	3.7470E-4	6/202 2.9%	19/6208 0.3%	YJR043C YML032C YCR066W YGL094C YLR032W YBR088C
48285	organelle fission	2.4925E-5	4.3846E-4	19/202 9.4%	201/6208 3.2%	YHR115C YMR153W YHR191C YBR088C YCL016C YNL307C YDR260C YDR014W YPR119W YNL299W YJL030W YPR083W YCL061C YDR457W YEL061C YGL003C YFR036W YMR190C YKR036C
34728	nucleosome organization	4.5772E-5	7.9315E-4	10/202 4.9%	66/6208 1.0%	YLR085C YGL207W YOL012C YER164W YDL002C YPL129W YPR018W YML069W YJL115W YNL206C
7533	mating type switching	5.3156E-5	9.0756E-4	6/202 2.9%	22/6208 0.3%	YKL113C YOR033C YOR191W YAL027W YPL022W YMR190C
51338	regulation of transferase activity	5.9506E-5	1.0012E-3	8/202 3.9%	43/6208 0.6%	YMR199W YPR119W YNR031C YDR052C YJL128C YDL220C YDL127W YGR109C
10468	regulation of gene expression	6.0376E-5	1.0014E-3	49/202 24.2%	874/6208 14.0%	YGL043W YBR060C YLR398C YBR111W-A YDL020C YCL037C YBR088C YIL101C YLR067C YMR273C YJL130C YOR025W YAL021C YJL115W YJR145C YOR172W YPL129W YIL010W YOL012C YNL016W YCL061C YDR457W YNL288W YER110C YNL206C YOR141C YLR418C YLL002W YMR224C YOR191W YGR271W YMR284W YDL002C YLR085C YLR006C YOR076C YOL004W YDR028C YLR288C YML069W YGL207W YIL130W YNL253W YLR228C YER164W YGL066W YPR018W YKR036C YHR064C
75	cell cycle checkpoint	6.7754E-5	1.0974E-3	10/202 4.9%	69/6208 1.1%	YPL153C YLR288C YHR115C YJL030W YAL021C YJL090C YCL061C YKL101W YBR136W YMR190C
40029	regulation of gene expression, epigenetic	6.8056E-5	1.0974E-3	13/202 6.4%	113/6208 1.8%	YBR060C YOL004W YLR288C YBR088C YMR284W YPL129W YOL012C YMR273C YOR025W YCL061C YPR018W YJL115W YNL206C
45814	negative regulation of gene expression, epigenetic	7.0495E-5	1.1060E-3	12/202 5.9%	98/6208 1.5%	YBR060C YOL012C YLR288C YMR273C YOR025W YMR284W YBR088C YPL129W YPR018W YCL061C YJL115W YNL206C
6342	chromatin silencing	7.0495E-5	1.1060E-3	12/202 5.9%	98/6208 1.5%	YBR060C YOL012C YLR288C YMR273C YOR025W YMR284W YBR088C YPL129W YPR018W YCL061C YJL115W YNL206C
44260	cellular macromolecule metabolic process	7.1484E-5	1.1066E-3	125/202 61.8%	3012/6208 48.5%	YGL043W YBR060C YLR398C YDR057W YCR066W YML032C YCL037C YCL016C YDR004W YIL101C YKL113C YOL003C YAL021C YOR025W YJL115W YMR201C YOR027W YKL017C YNL307C YBR210W YKL114C YOL012C YOR033C YIL119C YNL206C YLL002W YHR104W YMR224C YJL090C YHR191C YOR191W YDR175C YMR284W YHL022C YKL101W YGR109C YPL022W YLR085C YJR043C YIL121W YLR109W YCL011C YPL153C YAL015C YMR121C YDR075W YOR258W YHR115C YMR214W YOR005C…
7067	mitosis	7.3433E-5	1.1218E-3	17/202 8.4%	181/6208 2.9%	YHR115C YMR153W YHR191C YBR088C YCL016C YNL307C YDR014W YDR260C YPR119W YNL299W YJL030W YCL061C YDR457W YEL061C YGL003C YFR036W YMR190C
87	M phase of mitotic cell cycle	8.4298E-5	1.2710E-3	17/202 8.4%	183/6208 2.9%	YHR115C YMR153W YHR191C YBR088C YCL016C YNL307C YDR014W YDR260C YPR119W YNL299W YJL030W YCL061C YDR457W YEL061C YGL003C YFR036W YMR190C
65008	regulation of biological quality	8.5485E-5	1.2724E-3	31/202 15.3%	465/6208 7.4%	YNL079C YML032C YDL059C YGR142W YMR284W YDR004W YDR369C YHR030C YOR054C YGR209C YNL312W YLR369W YDL220C YEL061C YLR109W YCL011C YEL065W YMR190C YLR288C YNL250W YDR205W YBR136W YIL010W YDL198C YCR089W YOR033C YCL061C YDR457W YMR316W YGL003C YHR064C
278	mitotic cell cycle	8.9413E-5	1.3015E-3	23/202 11.3%	298/6208 4.8%	YOL004W YDL020C YHR115C YMR153W YHR191C YBR088C YCL016C YKL101W YNL307C YDL127W YGR109C YDR260C YDR014W YPR119W YNL299W YJL030W YAL021C YCL061C YDR457W YEL061C YGL003C YFR036W YMR190C
77	DNA damage checkpoint	9.0804E-5	1.3015E-3	6/202 2.9%	24/6208 0.3%	YPL153C YLR288C YJL090C YCL061C YBR136W YMR190C
42770	DNA damage response, signal transduction	9.0804E-5	1.3015E-3	6/202 2.9%	24/6208 0.3%	YPL153C YLR288C YJL090C YCL061C YBR136W YMR190C
48519	negative regulation of biological process	1.0609E-4	1.5021E-3	27/202 13.3%	384/6208 6.1%	YBR060C YLL002W YJL090C YML058W YBR088C YMR284W YMR273C YJL130C YDR052C YAL021C YOR025W YJL115W YEL061C YMR190C YPL153C YOL004W YPL241C YDR028C YHR115C YLR288C YPL129W YOL012C YJL030W YPR018W YCL061C YGL003C YNL206C
9607	response to biotic stimulus	1.0778E-4	1.5076E-3	7/202 3.4%	35/6208 0.5%	YLR398C YPL153C YHR030C YGR271W YMR214W YGL213C YPR189W
65004	protein-DNA complex assembly	1.1054E-4	1.5278E-3	10/202 4.9%	73/6208 1.1%	YBR060C YGL207W YOL012C YML032C YPL129W YPR018W YGL213C YDR004W YJL115W YNL206C
51301	cell division	1.2111E-4	1.6543E-3	25/202 12.3%	345/6208 5.5%	YNL079C YMR153W YKL101W YDL127W YGR109C YHR030C YKR089C YPR119W YNL299W YDL225W YDL220C YEL061C YBL007C YOL004W YMR199W YHR115C YOR005C YBR210W YKL129C YDR260C YOL072W YLR190W YJL030W YGL003C YFR036W
16458	gene silencing	1.2639E-4	1.7062E-3	12/202 5.9%	104/6208 1.6%	YBR060C YOL012C YLR288C YMR273C YOR025W YMR284W YBR088C YPL129W YPR018W YCL061C YJL115W YNL206C
51321	meiotic cell cycle	1.3431E-4	1.7766E-3	17/202 8.4%	190/6208 3.0%	YML032C YNL250W YMR224C YBR088C YHL022C YDR004W YGL213C YNL307C YBR136W YPL022W YDR260C YDR369C YDR386W YOR033C YNL312W YBR186W YMR190C
42325	regulation of phosphorylation	1.3466E-4	1.7766E-3	8/202 3.9%	48/6208 0.7%	YMR199W YPR119W YNR031C YDR052C YJL090C YJL128C YDL127W YGR109C
280	nuclear division	1.4325E-4	1.8687E-3	17/202 8.4%	191/6208 3.0%	YHR115C YMR153W YHR191C YBR088C YCL016C YNL307C YDR014W YDR260C YPR119W YNL299W YJL030W YCL061C YDR457W YEL061C YGL003C YFR036W YMR190C
45165	cell fate commitment	1.4709E-4	1.8766E-3	6/202 2.9%	26/6208 0.4%	YKL113C YOR033C YOR191W YAL027W YPL022W YMR190C
7531	mating type determination	1.4709E-4	1.8766E-3	6/202 2.9%	26/6208 0.4%	YKL113C YOR033C YOR191W YAL027W YPL022W YMR190C
43170	macromolecule metabolic process	1.6222E-4	2.0472E-3	126/202 62.3%	3088/6208 49.7%	YGL043W YBR060C YLR398C YDR057W YCR066W YML032C YCL037C YCL016C YDR004W YIL101C YKL113C YOL003C YAL021C YOR025W YJL115W YMR201C YOR027W YKL017C YNL307C YBR210W YKL114C YOL012C YOR033C YIL119C YNL206C YLL002W YHR104W YMR224C YJL090C YHR191C YOR191W YDR175C YMR284W YHL022C YKL101W YGR109C YPL022W YLR085C YHR113W YJR043C YIL121W YLR109W YCL011C YPL153C YAL015C YMR121C YDR075W YOR258W YHR115C YMR214W…
45449	regulation of transcription	1.8202E-4	2.2723E-3	39/202 19.3%	669/6208 10.7%	YGL043W YBR060C YBR111W-A YOR141C YDL020C YLL002W YLR418C YMR224C YMR284W YBR088C YOR191W YDL002C YIL101C YLR085C YMR273C YAL021C YOR025W YLR006C YJL115W YOL004W YOR172W YDR028C YLR288C YPL129W YML069W YIL130W YIL010W YGL207W YNL253W YOL012C YLR228C YER164W YPR018W YCL061C YGL066W YNL288W YDR457W YNL206C YKR036C
45859	regulation of protein kinase activity	1.8619E-4	2.2996E-3	7/202 3.4%	38/6208 0.6%	YMR199W YPR119W YNR031C YDR052C YJL128C YDL127W YGR109C
42138	meiotic DNA double-strand break formation	1.9590E-4	2.3941E-3	4/202 1.9%	10/6208 0.1%	YDR369C YNL250W YMR224C YHL022C
51252	regulation of RNA metabolic process	2.1548E-4	2.6059E-3	31/202 15.3%	489/6208 7.8%	YGL043W YBR060C YBR111W-A YLL002W YMR224C YBR088C YMR284W YDL002C YIL101C YMR273C YAL021C YOR025W YLR006C YJL115W YOL004W YOR172W YDR028C YLR288C YPL129W YML069W YGL207W YIL130W YOL012C YLR228C YER164W YPR018W YCL061C YNL016W YNL288W YKR036C YNL206C
6333	chromatin assembly or disassembly	2.2513E-4	2.6946E-3	9/202 4.4%	65/6208 1.0%	YGL207W YOL012C YER164W YMR284W YOR191W YPR018W YML069W YJL115W YNL206C
9056	catabolic process	2.4393E-4	2.8898E-3	43/202 21.2%	775/6208 12.4%	YOR173W YLR398C YDL020C YDR057W YCR066W YHR104W YMR224C YAL027W YHL022C YGL213C YPL022W YKL113C YKR089C YJR043C YHR030C YNL299W YAL021C YGR209C YLR119W YMR201C YMR190C YOR076C YAL015C YKL213C YLR231C YDR028C YGL094C YPL103C YNL250W YMR214W YER101C YKL129C YDR260C YOL012C YGR010W YPL120W YDL219W YOR033C YJL204C YNL016W YGL003C YFR036W YPR189W
51128	regulation of cellular component organization	2.5020E-4	2.9342E-3	17/202 8.4%	200/6208 3.2%	YAL015C YPL241C YHR115C YKL101W YML069W YGR109C YGL207W YDR260C YLR067C YPR119W YCR089W YMR273C YJL030W YDL220C YEL061C YJL115W YGL003C
7126	meiosis	2.7690E-4	3.1830E-3	16/202 7.9%	183/6208 2.9%	YML032C YMR224C YNL250W YBR088C YHL022C YDR004W YGL213C YNL307C YBR136W YPL022W YDR260C YDR369C YDR386W YNL312W YBR186W YMR190C
51327	M phase of meiotic cell cycle	2.7690E-4	3.1830E-3	16/202 7.9%	183/6208 2.9%	YML032C YMR224C YNL250W YBR088C YHL022C YDR004W YGL213C YNL307C YBR136W YPL022W YDR260C YDR369C YDR386W YNL312W YBR186W YMR190C
7530	sex determination	2.7972E-4	3.1839E-3	6/202 2.9%	29/6208 0.4%	YKL113C YOR033C YOR191W YAL027W YPL022W YMR190C
51028	mRNA transport	2.9501E-4	3.3253E-3	10/202 4.9%	82/6208 1.3%	YOL072W YNL253W YML103C YBR111W-A YMR273C YMR153W YKL068W YDR457W YER110C YCL011C
43549	regulation of kinase activity	3.0533E-4	3.4085E-3	7/202 3.4%	41/6208 0.6%	YMR199W YPR119W YNR031C YDR052C YJL128C YDL127W YGR109C
6335	DNA replication-dependent nucleosome assembly	3.2345E-4	3.5426E-3	3/202 1.4%	5/6208 0.0%	YPR018W YJL115W YNL206C
34723	DNA replication-dependent nucleosome organization	3.2345E-4	3.5426E-3	3/202 1.4%	5/6208 0.0%	YPR018W YJL115W YNL206C
6355	regulation of transcription, DNA-dependent	3.2788E-4	3.5577E-3	30/202 14.8%	478/6208 7.6%	YGL043W YBR060C YBR111W-A YLL002W YMR224C YBR088C YMR284W YDL002C YIL101C YMR273C YLR006C YAL021C YOR025W YJL115W YOL004W YOR172W YDR028C YLR288C YPL129W YML069W YGL207W YIL130W YOL012C YLR228C YER164W YPR018W YCL061C YNL288W YKR036C YNL206C
48523	negative regulation of cellular process	3.3774E-4	3.6307E-3	24/202 11.8%	347/6208 5.5%	YBR060C YOL004W YDR028C YLR288C YLL002W YHR115C YML058W YJL090C YMR284W YBR088C YPL129W YOL012C YJL130C YMR273C YJL030W YOR025W YAL021C YDR052C YPR018W YCL061C YGL003C YJL115W YMR190C YNL206C
45934	negative regulation of nucleobase, nucleoside, nucleotide and nucleic acid metabolic process	3.6841E-4	3.8884E-3	18/202 8.9%	226/6208 3.6%	YBR060C YOL004W YDR028C YLR288C YJL090C YML058W YMR284W YBR088C YPL129W YOL012C YJL130C YMR273C YOR025W YAL021C YPR018W YCL061C YJL115W YNL206C
51172	negative regulation of nitrogen compound metabolic process	3.6841E-4	3.8884E-3	18/202 8.9%	226/6208 3.6%	YBR060C YOL004W YDR028C YLR288C YJL090C YML058W YMR284W YBR088C YPL129W YOL012C YJL130C YMR273C YOR025W YAL021C YPR018W YCL061C YJL115W YNL206C
71103	DNA conformation change	3.9797E-4	4.1625E-3	9/202 4.4%	70/6208 1.1%	YGL207W YOL012C YDR386W YNL312W YER164W YPR018W YJL115W YMR190C YNL206C
6401	RNA catabolic process	4.0289E-4	4.1764E-3	11/202 5.4%	101/6208 1.6%	YOR173W YLR398C YKL113C YOR076C YJR043C YOL012C YNL299W YAL021C YNL016W YGL213C YPR189W
51174	regulation of phosphorus metabolic process	4.5879E-4	4.6724E-3	8/202 3.9%	57/6208 0.9%	YMR199W YPR119W YNR031C YDR052C YJL090C YJL128C YDL127W YGR109C
19220	regulation of phosphate metabolic process	4.5879E-4	4.6724E-3	8/202 3.9%	57/6208 0.9%	YMR199W YPR119W YNR031C YDR052C YJL090C YJL128C YDL127W YGR109C
70	mitotic sister chromatid segregation	4.7900E-4	4.7942E-3	10/202 4.9%	87/6208 1.4%	YDR014W YBR088C YHR191C YCL016C YCL061C YNL307C YEL061C YGL003C YFR036W YMR190C
7346	regulation of mitotic cell cycle	4.7900E-4	4.7942E-3	10/202 4.9%	87/6208 1.4%	YDR260C YHR115C YJL030W YDR052C YAL021C YJL090C YKL101W YKR072C YGL003C YGR109C
31497	chromatin assembly	4.9189E-4	4.8811E-3	6/202 2.9%	32/6208 0.5%	YGL207W YOL012C YER164W YPR018W YJL115W YNL206C
6348	chromatin silencing at telomere	5.1758E-4	5.0925E-3	8/202 3.9%	58/6208 0.9%	YBR060C YLR288C YOR025W YBR088C YPL129W YCL061C YJL115W YNL206C
43687	post-translational protein modification	5.2560E-4	5.1279E-3	28/202 13.8%	446/6208 7.1%	YBR060C YBR111W-A YCR066W YLR418C YLL002W YGL158W YKL101W YHR030C YOR025W YNL312W YJL115W YPL153C YOL004W YDR075W YHR115C YNR031C YPL148C YLR032W YPL129W YNL307C YBR136W YDR260C YDL236W YJL128C YGL066W YDR457W YGL003C YFR036W
6273	lagging strand elongation	5.8155E-4	5.6143E-3	5/202 2.4%	22/6208 0.3%	YKL113C YJR043C YJL090C YKL017C YBR088C
184	nuclear-transcribed mRNA catabolic process, nonsense-mediated decay	5.8512E-4	5.6143E-3	6/202 2.9%	33/6208 0.5%	YOR173W YLR398C YOR076C YNL016W YGL213C YPR189W
9892	negative regulation of metabolic process	6.0475E-4	5.7550E-3	21/202 10.3%	297/6208 4.7%	YBR060C YPL153C YOL004W YPL241C YDR028C YLR288C YML058W YJL090C YMR284W YBR088C YPL129W YOL012C YJL130C YMR273C YOR025W YAL021C YPR018W YCL061C YEL061C YJL115W YNL206C
76	DNA replication checkpoint	6.3138E-4	5.9596E-3	3/202 1.4%	6/6208 0.0%	YAL021C YJL090C YCL061C
819	sister chromatid segregation	6.8730E-4	6.4351E-3	10/202 4.9%	91/6208 1.4%	YDR014W YBR088C YHR191C YCL016C YCL061C YNL307C YEL061C YGL003C YFR036W YMR190C
90329	regulation of DNA-dependent DNA replication	7.2366E-4	6.7213E-3	5/202 2.4%	23/6208 0.3%	YAL015C YOL004W YAL021C YJL090C YCL061C
32505	reproduction of a single-celled organism	7.5930E-4	6.9502E-3	17/202 8.4%	220/6208 3.5%	YBL007C YNL079C YMR224C YOR191W YAL027W YNL307C YBR210W YPL022W YKL129C YKL113C YDR260C YKR089C YCR089W YOR033C YDL225W YNL294C YMR190C
50790	regulation of catalytic activity	7.6027E-4	6.9502E-3	12/202 5.9%	126/6208 2.0%	YMR199W YPR119W YER122C YNR031C YNL250W YDR052C YJL128C YDL220C YBR136W YDL127W YGL003C YGR109C
70481	nuclear-transcribed mRNA catabolic process, non-stop decay	8.9020E-4	8.0744E-3	5/202 2.4%	24/6208 0.3%	YLR398C YOR076C YOL012C YGL213C YPR189W
